# Supplementary material for: Fullerenes’ Interactions with Plasma Membranes: Insight from the MD Simulations
Source: Biomolecules. 2022 Apr 26;12(5):639. doi: 10.3390/biom12050639 (PMC9138838; doi:10.3390/biom12050639)
Supplement: Supplementary file 1 [file biomolecules-12-00639-s001.zip]

Archive with 1 entries (1 files):
- biomolecules-1662767-supplementary.pdf
